# Supplementary material for: Exploring Mitogenomes Diversity of Fusarium musae from Banana Fruits and Human Patients
Source: Microorganisms. 2022 May 28;10(6):1115. doi: 10.3390/microorganisms10061115 (PMC9227538; doi:10.3390/microorganisms10061115)
Supplement: Supplementary file 1 [file microorganisms-10-01115-s001.zip]

Archive with 2 entries (2 files):
- microorganisms-1730085-supplementary/Supplementary Figrue S1.pdf
- microorganisms-1730085-supplementary/supplementary Tables S1, S2 ,S3.xlsx
