# Supplementary material for: Exploring Mitogenomes Diversity of Fusarium musae from Banana Fruits and Human Patients
Source: Microorganisms. 2022 May 28;10(6):1115. doi: 10.3390/microorganisms10061115 (PMC9227538; doi:10.3390/microorganisms10061115)
Supplement: Supplementary file 1 [file microorganisms-10-01115-s001.zip › microorganisms-1730085-supplementary/supplementary Tables S1, S2 ,S3.xlsx]

## Sheet: supplementary table s1
		organism	AN	endo1cox1	endo2cox1	endo3cox1	(endoNad1)	endo1cob	endo2cob	endoNad2
		F. acutatum	MT010914.1	96.5						90.5
		F. ananatum	MT010930.1	96.8	91.6	98.5		98.2	97,1-99	C:68,3-I:92,6
		F. andiyazi	MT010917.1							96.4
		F. annulatum	MT010912.1
		F. antophilum	MT010928.1		91.5	C:99,4-I:98,6				C:68,3-I:92,5
		F. asiaticum	MN935221.1		C:99,8-I:93,6
		F. bactridioides	MT010927.1	97.5	91.1	C:99,4-I:98,6			C:65,4-I:97,9	C:66,9-I:92,4
		F. bambusae	NC_044490.1	96.4		C:99,3-I:97,9			C:98,9-I:95,1	C:63.4-I:92,2
		F. begoniae	MT010929.1	96.8		C:99,4-I:98,5		98.2	97,1-99	C:68,3-I:92,6
		F. brevicatenulatum	MT010923.1	98.7	94.5	C:99,4-I:98,9			C:65,4-I:97,1	96.4
		F. cerealis	MT036640.1		C:99,8-I:93,7
		F. circinatum	JX910419.1	99.2	91.1	C:99,4-I:98,5			C:99,2-I:97,7	C:68,3-I:92,5
		F. commune	LT906348.1
		F. concentricum	MT010911.1
		F. continuum	MH910100.1
		F. denticulatum	MT010934.1		95.4	C:99,3-I:97,4				95.7
		F. equiseti	MN199625.1
		F. ficicrescens	MT010922.1						C:96,8-I:95,8	96.1
		F. foetens	MT010932.1
		F. fujikuroi	JX910420.1						C:49,5-I:98,6
		F. gerlachii	NC_025928.1		C:99,8-I:93,7
		F. globosum	MT010913.1
		F. graminearum	DQ364632.1			C:99,8-I:93,7
		F. guttiforme	MT010931.1	96.8	91.5	C:99,4-I:98,5		98.1	97,1-98,3	C:68,3-I:92,5
		F. lactis	MT010921.1			C:99,4-I:99,7				C:99,3-I:95,7
		F. mangiferae	KP742838.1			C:99,3-I:95,7
		F. musae NRRL25059	MT010916.1	100	100	100	98.1	99.9	100	99.9
		F. musae IUM_11-0508	MW307784.1	REF	REF	REF	REF	REF	REF	REF
		F. musae F31		100	100	100	99.9	100	100	100
		F. napiforme	MT010918.1	99.3	94.5	C:99,4-I:98,9			98.6	96.6
		F. nygamai	MT010926.1	98.3						95.7
		F. oxysporum	MW493386.1
		F. poae	CM033789.1		C:99,8-I:93,7				C:99,2-I:94,6
		F. proliferatum	LT841261.1
		F. pseudoantophilum	MT010924.1	98.7	94.5	C:99,4-I:98,9			C:65,4-I:97,1	96.4
		F. pseudocircinatum	MT010920.1			C:99,4-I:99,5				95.3
		F. pseudograminearum	MT036635.1		C:99,8-I:93,7
		F. pseudonygamai	MT010925.1	98.5	94.4	C:99,4-I:99,2			C:96,8-I:95,9	C:99,8-I:96,8
		F. ramigenum	MT010919.1		94.4	C:99,4-I:99,2				96.5
		F. sacchari	MT010910.1			C:99,4-I:98,7			C:97,7-I:95,8
		F. solani	JN041209.1			97.4
		F. temperatum	KP742837.1	99.3	91.1	C:99,4-I:98,6		93.6
		F. tricinctum	MT269798.1
		F. venenatum	NW_020311997.1		C:99,8-I:93,7				C:99,2-I:94,7	C:66,9-I:92,4
		F. verticillioides 7600	JN041210.1		99.9	C:99,4-I:100	98.4			98.6
		F. verticillioides NRRL25056	JX910421.1		99.8	C:99,4-I:100	98.4			98.6
		F. zanthoxyli	MH910102.1				C:97-I:93	C:93,2-I:96,2
		Presence of F.musae endonucleases in other Fusarium mitogenomes. Numbers represent percentage of identity (I) and coverage ©
		in red the two endonucleases that allow specific discrimination of F.musae from all other Fusarium species

## Sheet: supplementary table s2
	ENDONUCLEASE_1
	Description	Scientific Name	Query Cover	Per. Ident	Acc. Len	Accession
	LAGLIDADG endonuclease	Fusarium begoniae	0.99	84.96%	314	QJQ35490.1
	LAGLIDADG endonuclease	Fusarium bactridioides	0.99	86.59%	474	QJQ35433.1
	LAGLIDADG endonuclease	Fusarium brevicatenulatum	0.99	84.96%	347	QJQ35317.1
	LAGLIDADG endonuclease	Fusarium musae	0.78	99.48%	296	QJQ35122.1
	LAGLIDADG endonucleasE	Fusarium napiforme	0.78	97.42%	294	QJQ35166.1
	LAGLIDADG endonuclease	Fusarium pseudograminearum CS3487	0.92	77.39%	293	CDL73211.1
	LAGLIDADG endonuclease	Cladobotryum mycophilum	0.97	74.38%	248	YP_010043426.1
	LAGLIDADG endonuclease	Fusarium pseudograminearum CS3220	0.92	77.39%	301	CDL72496.1
	LAGLIDADG endonuclease	Fusarium pseudograminearum	0.92	77.39%	264	YP_009741045.1
	LAGLIDAG endonuclease	Fusarium oxysporum	0.78	96.39%	294	ABS84168.1
	LAGLIDADG endonuclease	Fusarium graminearum	0.92	76.96%	251	AKB93393.1
	ENDONUCLEASE_2
	Description	Scientific Name	Query Cover	Per. Ident	Acc. Len	Accession
	LAGLIDADG endonuclease	Fusarium pseudograminearum	0.99	89.88%	252	YP_009741046.1
	LAGLIDADG endonuclease	Fusarium graminearum	0.99	89.88%	247	YP_001249320.1
	LAGLIDADG endonuclease	Cladobotryum mycophilum	0.99	82.19%	242	YP_010043427.1
	LAGLIDADG endonuclease	Fusarium bactridioides	0.91	76.55%	474	QJQ35433.1
	hypothetical protein	Epichloe typhina	0.89	77.93%	475	YP_009327798.1
	GIY-YIG endonuclease	Ophiocordyceps sp.	0.89	75.34%	473	UED14375.1
	hypothetical protein	Ophiocordyceps sinensis	0.77	75.13%	201	YP_009364324.1
	LAGLIDADG endonuclease	Fusarium brevicatenulatum	0.67	74.25%	170	QJQ35318.1
	hypothetical protein	Ophiocordyceps sinensis	0.77	71.07%	201	KAF4509722.1
	LAGLIDADG endonuclease	Fusarium begoniae	0.65	74.85%	163	QJQ35491.1
	LAGLIDADG endonuclease	Fusarium guttiforme	0.65	74.23%	161	QJQ35572.1
	Coverage and Identity of best hits using blastx with endonucleses of cob gene of the four F.musae strains with longer mitochondrial DNA.

## Sheet: supplementary table s3
		F. musae strain:	endo1cox1	endo2cox1	endo3cox1	(endoNad1)	endo1cob	endo2cob	endoNad2
		IHEM 19881	100	100	100	100	100	100	100
		IHEM 20180	100	99.9	100	98.9	100	78	99.9
		ITEM 1121	100	100	100	100	100	100	100
		ITEM 1142	100	100	100	100	100	100	100
		ITEM 1149	100	100	100	100	100	100	100
		ITEM 1250	100	100	100	100	100	100	100
		IUM_11-0507	100	100	100	100	100	100	100
		MUCL 51371	100	100	99.9	100	100	78	100
		NRRL 25673	100	100	100	100	100	100	100
		NRRL 28893	100	99.9	100	98.9	100	78	99.9
		NRRL 28897	100	99.9	100	98.9	100	78	99.9
		NRRL 43601	100	100	100	100	100	100	100
		NRRL 43604	100	100	100	100	100	100	100
		NRRL 43658	100	100	100	100	100	100	100
		NRRL 43682	100	100	100	100	100	100	100
		F31	100	100	100	99.9	100	100	100
		IUM_11-0508	REF	REF	REF	REF	REF	REF	REF
		NRRL 25059	100	100	100	98.9	99.9	100	99.9
			Endonuclease identity in all F. musae strains. Ref strain is IUM_11-0508
